# Supplementary material for: Establishing diagnostic thresholds for Alzheimer's disease in adults with Down syndrome: the Cambridge Examination for Mental Disorders of Older People with Down's Syndrome and Others with Intellectual Disabilities (CAMDEX-DS)
Source: BJPsych Open. 2021 Apr 13;7(3):e79. doi: 10.1192/bjo.2021.36 (PMC8086396; doi:10.1192/bjo.2021.36)
Supplement: Supplementary file 1 [file bjosup.zip]

Archive with 2 entries (2 files):
- S2056472421000363sup001.docx
- S2056472421000363sup002.pdf
